# Supplementary material for: DNA Barcoding of the Genus Magnisudis (Aulopiformes: Paralepididae) with a Coastal Record and Biological Features of Magnisudis atlantica
Source: Biology (Basel). 2023 Feb 22;12(3):349. doi: 10.3390/biology12030349 (PMC10045843; doi:10.3390/biology12030349)
Supplement: Supplementary file 1 [file biology-12-00349-s001.zip]

Archive with 1 entries (1 files):
- biology-2136465-supplementary.pdf
